# Supplementary material for: Autophagy is inhibited by ubiquitin ligase activity in the nervous system
Source: Nat Commun. 2019 Nov 1;10:5017. doi: 10.1038/s41467-019-12804-3 (PMC6825199; doi:10.1038/s41467-019-12804-3)
Supplement: Supplementary file 4 — Source Data [file 41467_2019_12804_MOESM4_ESM.xlsx]

## Sheet: Figure 2E
	Figure 2E raw data
			ALM termination phenotype
	genotype			wild type	unc-51 (e369)	unc-14 (e57)	rpm-1 (ju44)	unc-51; rpm-1	unc-14; rpm-1		NOTE: All strains expressed GFP in a subset of mechanosensory neurons from the genomically integrated multicopy transgene muIs32
				Count 1	Count 1	Count 1	Count 1	Count 1	Count 1
		1	wt	25	5	26	10	4	5
			short hook	1	8	6	6	2	5
			big hook	1	2	2	14	1	14
			Short Axon	0	14		0	21
			total neurons	27	29	34	30	28	24
				Count 2	Count 2	Count 2	Count 2	Count 2	Count 2
		2	wt	25	8	26	11	9	3
			short hook	1	1	7	9	2	9
			big hook	0	2	0	10	3	13
			Short Axon	0	24	0	0	17
			total neurons	26	35	33	30	31	25
				Count 3	Count 3	Count 3	Count 3	Count 3	Count 3
		3	wt	27	6	23	4	3	7
			short hook	1	4	9	9	1	8
			big hook	0	3	0	16	0	15
			Short Axon	0	12	0	0	28	0
			total neurons	28	25	32	29	32	30
				Count 4	Count 4	Count 4	Count 4	Count 4	Count 4
		4	wt	28	4	24	7	5	7
			short hook	1	5	5	8	1	11
			big hook	0	0	3	13	0	12
			Short Axon	0	20	0	0	22	0
			total neurons	29	29	32	28	28	30
				Count 5	Count 5	Count 5	Count 5	Count 5	Count 5
		5	wt	24	2	21	6	1	3
			short hook	4	1	5	8	3	5
			big hook	0	2	1	14	0	14
			Short Axon	0	29	2	0	25	3
			total neurons	28	34	29	28	29	25
				Count 6		Count 6	Count 6
		6	wt	25		17	4
			short hook	2		10	12
			big hook	1		1	13
			Short Axon	0		0	0
			total neurons	28	0	28	29	0	0
		7	wt
			short hook
			big hook
			Short Axon
			total neurons	0	0	0	0	0	0
		8	wt
			short hook
			big hook
			Short Axon
			total neurons	0	0	0	0	0	0
		9	wt
			short hook
			big hook
			Short Axon
			total neurons	0	0	0	0	0	0
		10	wt
			short hook
			big hook
			Short Axon
			total neurons	0	0	0	0	0	0
	Summary 1			wild type	unc-51 (e369)	unc-14 (e57)	rpm-1 (ju44)	unc-51; rpm-1	unc-14; rpm-1
			total neurons analyzed	166	152	188	174	148	134
			wild-type ALM neurons	154	25	137	42	22	25
			short hooked ALM neurons	10	19	42	52	9	38
			big hooked ALM neurons	2	9	7	80	4	68
			mutant ALM neurons	12	28	49	132	13	106
	WT			wild type	unc-51 (e369)	unc-14 (e57)	rpm-1 (ju44)	unc-51; rpm-1	unc-14; rpm-1
			% WT
			count 1	92.5926	17.2414	76.4706	33.3333	14.2857	20.8333
			count 2	96.1538	22.8571	78.7879	36.6667	29.0323	12
			count 3	96.4286	24	71.875	13.7931	9.375	23.3333
			count 4	96.5517	13.7931	75	25	17.8571	23.3333
			count 5	85.7143	5.88235	72.4138	21.4286	3.44828	12
			count 6	89.2857		60.7143	13.7931
			count 7
			count 8
			count 9
			count 10
			number of counts	6	5	6	6	5	5
			average % wild-type	92.7878	16.7548	72.5436	24.0025	14.7997	18.3
			standard deviation wild-type	4.49644	7.36461	6.33787	9.62839	9.62367	5.84095
			stn error	1.83566	3.29355	2.58742	3.93077	4.30384	2.61215
	Small Hook (Failed termination mild)			wild type	unc-51 (e369)	unc-14 (e57)	rpm-1 (ju44)	unc-51; rpm-1	unc-14; rpm-1
			% small hook
			count 1	3.7037	27.5862	17.6471	20	7.14286	20.8333
			count 2	3.84615	2.85714	21.2121	30	6.45161	36
			count 3	3.57143	16	28.125	31.0345	3.125	26.6667
			count 4	3.44828	17.2414	15.625	28.5714	3.57143	36.6667
			count 5	14.2857	2.94118	17.2414	28.5714	10.3448	20
			count 6	7.14286		35.7143	41.3793
			count 7
			count 8
			count 9
			count 10
			number of counts	6	5	6	6	5	5
			average % small hook	5.99969	13.3252	22.5941	29.9261	6.12715	28.0333
			standard deviation small hook	4.29606	10.5271	7.8273	6.84993	2.93557	8.00382
			stn error	1.75386	4.70784	3.19548	2.79647	1.31283	3.57942
	Big Hook (Failed termination severe)			wild type	unc-51 (e369)	unc-14 (e57)	rpm-1 (ju44)	unc-51; rpm-1	unc-14; rpm-1
			% big hook
			count 1	3.7037	6.89655	5.88235	46.6667	3.57143	58.3333
			count 2	0	5.71429	0	33.3333	9.67742	52
			count 3	0	12	0	55.1724	0	50
			count 4	0	0	9.375	46.4286	0	40
			count 5	0	5.88235	3.44828	50	0	56
			count 6	3.57143		3.57143	44.8276
			count 7
			count 8
			count 9
			count 10
			number of counts	6	5	6	6	5	5
			average % big hook	1.21252	6.09864	3.71284	46.0714	2.64977	51.2667
			standard deviation big hook	1.8789	4.26763	3.58963	7.24637	4.222	7.09616
			stn error	0.767056	1.90854	1.46546	2.95832	1.88814	3.1735
	Total Hook (Failed termination total)			wild type	unc-51 (e369)	unc-14 (e57)	rpm-1 (ju44)	unc-51; rpm-1	unc-14; rpm-1
			% mutant ALM neurons
			count 1	7.40741	34.4828	23.5294	66.6667	10.7143	79.1667
			count 2	3.84615	8.57143	21.2121	63.3333	16.129	88
			count 3	3.57143	28	28.125	86.2069	3.125	76.6667
			count 4	3.44828	17.2414	25	75	3.57143	76.6667
			count 5	14.2857	8.82353	20.6897	78.5714	10.3448	76
			count 6	10.7143		39.2857	86.2069
			count 7
			count 8
			count 9
			count 10
			number of counts	6	5	6	6	5	5
			average % mutant ALM neurons	7.21221	19.4238	26.307	75.9975	8.77691	79.3
			standard deviation	4.49644	11.5675	6.90924	9.62839	5.46138	5.01165
			stn error	1.83566	5.17313	2.82068	3.93077	2.4424	2.24128
	Short Axon (premature termination)			wild type	unc-51 (e369)	unc-14 (e57)	rpm-1 (ju44)	unc-51; rpm-1	unc-14; rpm-1
			% mutant ALM neurons
			count 1	0	48.2759	0	0	75	0
			count 2	0	68.5714	0	0	54.8387	0
			count 3	0	48	0	0	87.5	0
			count 4	0	68.9655	0	0	78.5714	0
			count 5	0	85.2941	6.89655	0	86.2069	12
			count 6	0		0	0
			count 7
			count 8
			count 9
			count 10
			number of counts	6	5	6	6	5	5
			average % mutant ALM neurons	0	63.8214	1.14943	0	76.4234	2.4
			standard deviation	0	15.8278	2.81551	0	13.1429	5.36656
			stn error	0	7.07843	1.14943	0	5.8777	2.4
	Summary 2			wild type	unc-51 (e369)	unc-14 (e57)	rpm-1 (ju44)	unc-51; rpm-1	unc-14; rpm-1
			% ALM wt axon termination	92.7878	16.7548	72.5436	24.0025	14.7997	18.3
			error	1.83566	3.29355	2.58742	3.93077	4.30384	2.61215
			% ALM total failed termination	7.21221	19.4238	26.307	75.9975	8.77691	79.3
			error	1.83566	5.17313	2.82068	3.93077	2.4424	2.24128
			% ALM premature	0	63.8214	1.14943	0	76.4234	2.4
			error	0	7.07843	1.14943	0	5.8777	2.4
					t test premature versus wt			t test premature versus unc-51	t test premature versus rpm-1
					3.61269e-06			0.207992	0.296665
					t test total failed: wt			t test total failed: rpm-1	t test total failed: rpm-1
					0.0400026			2.32975e-07	0.508227
											Bold = statistic shown in figure
											Non bold = relevant comparison but not shown in figure
											Green = not significant
											Red = significant
											Bonferroni p values - 4 comparisons
											*	0.0125
											**	0.0025
											***	0.00025

## Sheet: Figure 2F
	Figure 2F raw data
			PLM termination phenotype
	genotype			wild type	unc-51 (e369)	unc-14 (e57)	rpm-1 (ju44)	unc-51; rpm-1	unc-14; rpm-1		NOTE: All strains expressed GFP in a subset of mechanosensory neurons from the genomically integrated multicopy transgene muIs32
				Count 1	Count 1	Count 1	Count 1	Count 1	Count 1
		1	wt	21	7	6	1	6	0
			overextend	6	15	22	6	21	7
			hook	1	1	6	19	2	18
			short axon	0	7	0	1	8	0
			total neurons	28	30	34	27	37	25
				Count 2	Count 2	Count 2	Count 2	Count 2	Count 2
		2	wt	21	3	10	0	7	0
			overextend	5	16	20	6	15	7
			hook	1	2	3	22	4	21
			short axon	0	2	0	0	6	0
			total neurons	27	23	33	28	32	28
				Count 3	Count 3	Count 3	Count 3	Count 3	Count 3
		3	wt	25	9	8	0	3	0
			overextend	3	12	18	5	17	3
			hook	0	1	5	22	2	25
			short axon	1	6	1	0	4	3
			total neurons	29	28	32	27	26	31
				Count 4	Count 4	Count 4	Count 4	Count 4	Count 4
		4	wt	23	4	15	0	4	0
			overextend	4	15	16	1	17	4
			hook	0	1	1	25	1	21
			short axon	0	7	1	0	3	1
			total neurons	27	27	33	26	25	26
				Count 5	Count 5	Count 5	Count 5	Count 5	Count 5
		5	wt	23	4	8	0	9
			overextend	5	13	20	7	16
			hook	0	4	1	22	1
			short axon	0	8	0	0	3
			total neurons	28	29	29	29	29	0
				Count 6	Count 6	Count 6	Count 6	Count 6
		6	wt	23	5	10	1	10
			overextend	4	15	17	7	16
			hook	0	2	0	21	0
			short axon	0	7	0	0	6
			total neurons	27	29	27	29	32	0
							Count 7
		7	wt				0
			overextend				2
			hook				25
			short axon				1
			total neurons	0	0	0	28	0	0
							Count 8
		8	wt				0
			overextend				7
			hook				22
			short axon				0
			total neurons	0	0	0	29	0	0
		9	wt
			overextend
			hook
			short axon
			total neurons	0	0	0	0	0	0
		10	wt
			overextend
			hook
			short axon
			total neurons	0	0	0	0	0	0
	Summary 1			wild type	unc-51 (e369)	unc-14 (e57)	rpm-1 (ju44)	unc-51; rpm-1	unc-14; rpm-1
			total neurons analyzed	166	166	188	223	181	110
			wild-type PLM	136	32	57	2	39	0
			overextended PLM	27	86	113	41	102	21
			hook PLM	2	11	16	178	10	85
	WT			wild type	unc-51 (e369)	unc-14 (e57)	rpm-1 (ju44)	unc-51; rpm-1	unc-14; rpm-1
			% WT
			count 1	75	23.3333	17.6471	3.7037	16.2162	0
			count 2	77.7778	13.0435	30.303	0	21.875	0
			count 3	86.2069	32.1429	25	0	11.5385	0
			count 4	85.1852	14.8148	45.4545	0	16	0
			count 5	82.1429	13.7931	27.5862	0	31.0345
			count 6	85.1852	17.2414	37.037	3.44828	31.25
			count 7				0
			count 8				0
			count 9
			count 10
			number of counts	6	6	6	8	6	4
			average % wild-type	81.9163	19.0615	30.5046	0.893997	21.319	0
			standard deviation	4.57809	7.41202	9.69895	1.65677	8.2863	0
			stn error	1.869	3.02594	3.95958	0.585756	3.38287	0
	Overextension (Failed termination mild)			wild type	unc-51 (e369)	unc-14 (e57)	rpm-1 (ju44)	unc-51; rpm-1	unc-14; rpm-1
			% overextension
			count 1	21.4286	50	64.7059	22.2222	56.7568	28
			count 2	18.5185	69.5652	60.6061	21.4286	46.875	25
			count 3	10.3448	42.8571	56.25	18.5185	65.3846	9.67742
			count 4	14.8148	55.5556	48.4848	3.84615	68	15.3846
			count 5	17.8571	44.8276	68.9655	24.1379	55.1724
			count 6	14.8148	51.7241	62.963	24.1379	50
			count 7				7.14286
			count 8				24.1379
			count 9
			count 10
			number of counts	6	6	6	8	6	4
			average % overextension	16.2964	52.4216	60.3292	18.1965	57.0315	19.5155
			standard deviation	3.83469	9.58357	7.1789	8.11325	8.32119	8.48368
			stn error	1.56551	3.91247	2.93077	2.86847	3.39711	4.24184
	Hook (Failed termination severe)			wild type	unc-51 (e369)	unc-14 (e57)	rpm-1 (ju44)	unc-51; rpm-1	unc-14; rpm-1
			% HOOK
			count 1	3.57143	3.33333	17.6471	70.3704	5.40541	72
			count 2	3.7037	8.69565	9.09091	78.5714	12.5	75
			count 3	0	3.57143	15.625	81.4815	7.69231	80.6452
			count 4	0	3.7037	3.0303	96.1538	4	80.7692
			count 5	0	13.7931	3.44828	75.8621	3.44828
			count 6	0	6.89655	0	72.4138	0
			count 7				89.2857
			count 8				75.8621
			count 9
			count 10
			number of counts	6	6	6	8	6	4
			average % HOOK	1.21252	6.66563	8.14026	80.0001	5.50766	77.1036
			standard deviation	1.8789	4.10917	7.23456	8.74996	4.25498	4.33787
			stn error	0.767056	1.67756	2.9535	3.09358	1.73709	2.16894
	Short Axon (premature termination)			wild type	unc-51 (e369)	unc-14 (e57)	rpm-1 (ju44)	unc-51; rpm-1	unc-14; rpm-1
			% Short
			count 1	0	23.3333	0	3.7037	21.6216	0
			count 2	0	8.69565	0	0	18.75	0
			count 3	3.44828	21.4286	3.125	0	15.3846	9.67742
			count 4	0	25.9259	3.0303	0	12	3.84615
			count 5	0	27.5862	0	0	10.3448
			count 6	0	24.1379	0	0	18.75
			count 7				3.57143
			count 8				0
			count 9
			count 10
			number of counts	6	6	6	8	6	4
			average % Short Axon	0.574713	21.8513	1.02588	0.909392	16.1418	3.38089
			standard deviation	1.40775	6.78479	1.58957	1.68424	4.35813	4.57251
			stn error	0.574713	2.76988	0.648941	0.595468	1.7792	2.28626
	Summary 2			wild type	unc-51 (e369)	unc-14 (e57)	rpm-1 (ju44)	unc-51; rpm-1	unc-14; rpm-1
			% PLM wt axon termination	81.9163	19.0615	30.5046	0.893997	21.319	0
			error	1.869	3.02594	3.95958	0.585756	3.38287	0
			% PLM overextension	16.2964	52.4216	60.3292	18.1965	57.0315	19.5155
			error	1.56551	3.91247	2.93077	2.86847	3.39711	4.24184
			% PLM hook	1.21252	6.66563	8.14026	80.0001	5.50766	77.1036
			error	0.767056	1.67756	2.9535	3.09358	1.73709	2.16894
			% PLM premature	0.574713	21.8513	1.02588	0.909392	16.1418	3.38089
			error	0.574713	2.76988	0.648941	0.595468	1.7792	2.28626
					t test Premature vs wt			t test Premature vs unc-51	t test premature vs rpm-1
					2.01319e-05			0.113526	0.190474		Bold = statistic shown in figure
					t test Overextension failed vs wt			t test Hook failed vs rpm-1	t test Hook failed vs rpm-1		Non bold = relevant comparison but not shown in figure
					6.39528e-06			2.40012e-10	0.552578
					t test Hook failed vs wt			t test Overextension failed vs rpm-1	t test Overextension failed vs rpm-1		Green = not significant
					0.0143804			1.45217e-06	0.798761		Red = significant
								t test Overextension failed vs unc-51
								0.394538			Bonferroni p values - 3 comparisons
											*	0.01
											**	0.002
											***	0.0002

## Sheet: Figure 3C 
	Figure 3C raw data
			PLM synaptic branch phenotype
	genotype			wild type	unc-51 (e369)	unc-14 (e57)	rpm-1 (ju44)	unc-51; rpm-1	unc-14; rpm-1		NOTE: All strains expressed GFP in a subset of mechanosensory neurons from the genomically integrated multicopy transgene muIs32
				Count 1	Count 1	Count 1	Count 1	Count 1	Count 1
		1	wt	27	19	13	11	22	6
			mutant	0	10	21	19	6	19
			total neurons	27	29	34	30	28	25
				Count 2	Count 2	Count 2	Count 2	Count 2	Count 2
		2	wt	25	22	9	13	20	3
			mutant	1	15	24	17	12	22
			total neurons	26	37	33	30	32	25
				Count 3	Count 3	Count 3	Count 3	Count 3	Count 3
		3	wt	27	15	10	12	17	8
			mutant	0	11	22	17	16	20
			total neurons	27	26	32	29	33	28
				Count 4	Count 4	Count 4	Count 4	Count 4	Count 4
		4	wt	28	19	14	12	15	10
			mutant	0	11	19	16	13	21
			total neurons	28	30	33	28	28	31
				Count 5	Count 5	Count 5	Count 5	Count 5	Count 5
		5	wt	27	19	11	4	19	2
			mutant	0	16	18	24	9	24
			total neurons	27	35	29	28	28	26
				Count 6		Count 6	Count 6
		6	wt	27		4	5
			mutant	1		25	24
			total neurons	28	0	29	29	0	0
				Count 7
		7	wt	27
			mutant	0
			total neurons	27	0	0	0	0	0
				Count 8
		8	wt	27
			mutant	2
			total neurons	29	0	0	0	0	0
		9	wt
			mutant
			total neurons	0	0	0	0	0	0
		10	wt
			mutant
			total neurons	0	0	0	0	0	0
	Summary 1			wild type	unc-51 (e369)	unc-14 (e57)	rpm-1 (ju44)	unc-51; rpm-1	unc-14; rpm-1
			total neurons analyzed	219	157	190	174	149	135
			wild-type branch	215	94	61	57	93	29
			mutant branch	4	63	129	117	56	106
	WT			wild type	unc-51 (e369)	unc-14 (e57)	rpm-1 (ju44)	unc-51; rpm-1	unc-14; rpm-1
			% WT branch
			count 1	100	65.5172	38.2353	36.6667	78.5714	24
			count 2	96.1538	59.4595	27.2727	43.3333	62.5	12
			count 3	100	57.6923	31.25	41.3793	51.5152	28.5714
			count 4	100	63.3333	42.4242	42.8571	53.5714	32.2581
			count 5	100	54.2857	37.931	14.2857	67.8571	7.69231
			count 6	96.4286		13.7931	17.2414
			count 7	100
			count 8	93.1034
			count 9
			count 10
			number of counts	8	5	6	6	5	5
			average % wild-type	98.2107	60.0576	31.8177	32.6273	62.803	20.9044
			standard deviation wild-type	2.65918	4.46669	10.3626	13.3066	11.0331	10.6198
			stn error	0.940162	1.99756	4.23053	5.43238	4.93415	4.74931
	Mutant branch			wild type	unc-51 (e369)	unc-14 (e57)	rpm-1 (ju44)	unc-51; rpm-1	unc-14; rpm-1
			% mutant branch total
			count 1	0	34.4828	61.7647	63.3333	21.4286	76
			count 2	3.84615	40.5405	72.7273	56.6667	37.5	88
			count 3	0	42.3077	68.75	58.6207	48.4848	71.4286
			count 4	0	36.6667	57.5758	57.1429	46.4286	67.7419
			count 5	0	45.7143	62.069	85.7143	32.1429	92.3077
			count 6	3.57143		86.2069	82.7586
			count 7	0
			count 8	6.89655
			count 9
			count 10
			number of counts	8	5	6	6	5	5
			average % Mutant total	1.78927	39.9424	68.1823	67.3727	37.197	79.0956
			standard deviation mutant total	2.65918	4.46669	10.3626	13.3066	11.0331	10.6198
			stn error	0.940162	1.99756	4.23053	5.43238	4.93415	4.74931
	Summary 2			wild type	unc-51 (e369)	unc-14 (e57)	rpm-1 (ju44)	unc-51; rpm-1	unc-14; rpm-1
			% wild type branch	98.2107	60.0576	31.8177	32.6273	62.803	20.9044
			error	0.940162	1.99756	4.23053	5.43238	4.93415	4.74931
			% Mutant branch	1.78927	39.9424	68.1823	67.3727	37.197	79.0956
			error	0.940162	1.99756	4.23053	5.43238	4.93415	4.74931
								t test PLM branch vs rpm-1	t test PLM branch vs rpm-1
					6.9345e-10			0.00294718	0.146588		Bold = statistic shown in figure
											Non bold = relevant comparison but not shown in figure
											Green = not significant
											Red = significant
											Bonferroni p values - 3 comparisons
											*	0.0166667
											**	0.00333333
											***	0.000333333

## Sheet: Figure 3E 
	Figure 3E raw data
			PLM synaptic branch phenotype
	genotype			rpm-1 (reisolated from transgene cross)	Pmec-7::UNC-51 DN MosSCI; rpm-1		NOTE: All strains expressed GFP in a subset of mechanosensory neurons from the genomically integrated multicopy transgene muIs32
				Count 1	Count 1
		1	wt	5	29
			mutant	19	3
			total neurons	24	32
				Count 2	Count 2
		2	wt	11	22
			mutant	22	3
			total neurons	33	25
				Count 3	Count 3
		3	wt	10	25
			mutant	23	2
			total neurons	33	27
				Count 4	Count 4
		4	wt	10	26
			mutant	24	3
			total neurons	34	29
				Count 5	Count 5
		5	wt	16	24
			mutant	24	6
			total neurons	40	30
					Count 6
		6	wt		26
			mutant		3
			total neurons	0	29
		7	wt
			mutant
			total neurons	0	0
		8	wt
			mutant
			total neurons	0	0
		9	wt
			mutant
			total neurons	0	0
		10	wt
			mutant
			total neurons	0	0
	Summary 1			rpm-1 (reisolated from transgene cross)	Pmec-7::UNC-51 DN MosSCI; rpm-1
			total neurons analyzed	164	172
			wild-type branch	52	152
			mutant branch	112	20
	WT			rpm-1 (reisolated from transgene cross)	Pmec-7::UNC-51 DN MosSCI; rpm-1
			% WT branch
			count 1	20.8333	90.625
			count 2	33.3333	88
			count 3	30.303	92.5926
			count 4	29.4118	89.6552
			count 5	40	80
			count 6		89.6552
			count 7
			count 8
			count 9
			count 10
			number of counts	5	6
			average % wild-type	30.7763	88.4213
			standard deviation wild-type	6.93836	4.39082
			stn error	3.10293	1.79255
	Mutant branch			rpm-1 (reisolated from transgene cross)	Pmec-7::UNC-51 DN MosSCI; rpm-1
			% mutant branch total
			count 1	79.1667	9.375
			count 2	66.6667	12
			count 3	69.697	7.40741
			count 4	70.5882	10.3448
			count 5	60	20
			count 6		10.3448
			count 7
			count 8
			count 9
			count 10
			number of counts	5	6
			average % Mutant total	69.2237	11.5787
			standard deviation mutant total	6.93836	4.39082
			stn error	3.10293	1.79255
	Summary 2			rpm-1 (reisolated from transgene cross)	Pmec-7::UNC-51 DN MosSCI; rpm-1
			% wild type branch	30.7763	88.4213
			error	3.10293	1.79255
			% Mutant branch	69.2237	11.5787
			error	3.10293	1.79255
					t test PLM branch vs rpm-1
					4.19893e-08		Bold = statistic shown in figure
							Non bold = relevant comparison but not shown in figure
							Green = not significant
							Red = significant
							p values ( 1 comparison - no Bonferroni correction)
							*	0.05
							**	0.01
							***	0.001

## Sheet: Figure 3G
Figure 3G raw data
Summary of habituation data - wild type, rpm-1, wild type + UNC-51 DN & rpm-1 + UNC-51 DN
	wt	Reversal Probability			Habituation Level			rpm-1	Reversal Probability			Habituation Level			wt + UNC-51 DN	Reversal Probability			Habituation Level			rpm-1 + UNC-51 DN	Reversal Probability			Habituation Level
	Stimulus	Mean	SEM	Fit	Mean	SEM		Stimulus	Mean	SEM	Fit	Mean	SEM		Stimulus	Mean	SEM	Fit	Mean	SEM		Stimulus	Mean	SEM	Fit	Mean	SEM
	1	0.900356	0.013356	0.856951	0.35511	0.018308		1	0.975553	0.00568	0.945233	0.771145	0.015294		1	0.895713	0.010802	0.857983	0.320827	0.010681		1	0.932665	0.012693	0.886826	0.580357	0.019756
	2	0.840528	0.014225	0.821079				2	0.939686	0.008008	0.936441				2	0.796275	0.01488	0.820147				2	0.877318	0.01087	0.860641
	3	0.738516	0.019727	0.787666				3	0.94023	0.006749	0.928035				3	0.77342	0.018131	0.784861				3	0.809783	0.015959	0.836649
	4	0.74359	0.015464	0.756543				4	0.915556	0.010368	0.919996				4	0.714583	0.018638	0.751953				4	0.814286	0.014771	0.814668
	5	0.723523	0.017941	0.727554				5	0.911797	0.010859	0.912309				5	0.665969	0.015323	0.721262				5	0.789737	0.014803	0.794528
	6	0.695793	0.022746	0.700553				6	0.886689	0.013849	0.904958				6	0.613006	0.043868	0.69264				6	0.776557	0.018372	0.776075
	7	0.677966	0.026476	0.675402				7	0.891256	0.01075	0.897929				7	0.66056	0.016209	0.665946				7	0.732601	0.017588	0.759168
	8	0.630804	0.024221	0.651976				8	0.889503	0.011623	0.891207				8	0.645557	0.015852	0.641051				8	0.723325	0.013948	0.743678
	9	0.632222	0.023562	0.630156				9	0.887712	0.009165	0.88478				9	0.619543	0.017461	0.617834				9	0.680152	0.043843	0.729485
	10	0.602007	0.016628	0.609831				10	0.844538	0.042201	0.878634				10	0.581136	0.011586	0.596181				10	0.7125	0.012631	0.716481
	11	0.597082	0.021263	0.5909				11	0.863588	0.014718	0.872756				11	0.594233	0.013613	0.575987				11	0.670357	0.018596	0.704567
	12	0.596685	0.023747	0.573267				12	0.834931	0.03875	0.867136				12	0.563918	0.019694	0.557154				12	0.704819	0.018843	0.69365
	13	0.555677	0.023525	0.556843				13	0.848421	0.01445	0.861762				13	0.545073	0.014877	0.53959				13	0.651355	0.042078	0.683649
	14	0.519957	0.017281	0.541545				14	0.845756	0.010778	0.856623				14	0.515528	0.034607	0.52321				14	0.689095	0.017738	0.674485
	15	0.518837	0.021516	0.527295				15	0.854545	0.008544	0.851709				15	0.506835	0.020437	0.507934				15	0.668246	0.020178	0.666088
	16	0.505365	0.024275	0.514023				16	0.859327	0.011883	0.84701				16	0.497959	0.01541	0.493687				16	0.658906	0.016553	0.658396
	17	0.482835	0.019234	0.50166				17	0.835378	0.018275	0.842516				17	0.498471	0.014441	0.4804				17	0.691057	0.014446	0.651347
	18	0.513843	0.026579	0.490145				18	0.858896	0.015124	0.83822				18	0.501567	0.017286	0.468008				18	0.662085	0.012997	0.644889
	19	0.454241	0.033849	0.479419				19	0.842275	0.010151	0.834111				19	0.453893	0.029348	0.456451				19	0.657865	0.02424	0.638973
	20	0.475083	0.019709	0.469428				20	0.850216	0.014565	0.830182				20	0.468459	0.015642	0.445674				20	0.646727	0.015818	0.633551
	21	0.473446	0.023026	0.460123				21	0.815951	0.014039	0.826424				21	0.456653	0.014439	0.435622				21	0.655719	0.020061	0.628584
	22	0.454746	0.024688	0.451455				22	0.842424	0.011211	0.822832				22	0.430723	0.017115	0.426248				22	0.632537	0.017896	0.624033
	23	0.460526	0.021725	0.443382				23	0.820353	0.011993	0.819396				23	0.444782	0.019057	0.417505				23	0.640187	0.024834	0.619864
	24	0.446857	0.022891	0.435862				24	0.813131	0.013471	0.816111				24	0.40603	0.017678	0.409352				24	0.644599	0.022897	0.616043
	25	0.468397	0.025448	0.428858				25	0.821106	0.013137	0.812969				25	0.394845	0.016558	0.401748				25	0.606299	0.022796	0.612543
	26	0.417431	0.019679	0.422334				26	0.803644	0.014738	0.809965				26	0.435897	0.018757	0.394656				26	0.650507	0.020885	0.609336
	27	0.414221	0.016662	0.416257				27	0.829699	0.018828	0.807093				27	0.358209	0.022072	0.388043				27	0.608746	0.035455	0.606398
	28	0.433679	0.0263	0.410596				28	0.804574	0.012989	0.804346				28	0.369264	0.017359	0.381875				28	0.629543	0.024071	0.603705
	29	0.424173	0.023708	0.405324				29	0.80893	0.015125	0.801719				29	0.384452	0.017511	0.376122				29	0.594002	0.025821	0.601239
	30	0.424242	0.025492	0.400413				30	0.806911	0.017793	0.799207				30	0.380412	0.018673	0.370758				30	0.596998	0.017075	0.598979
	31	0.379475	0.020891	0.395839				31	0.810505	0.012959	0.796806				31	0.389289	0.010515	0.365754				31	0.553341	0.041111	0.596908
	32	0.390625	0.025746	0.391579				32	0.803625	0.015513	0.794509				32	0.32881	0.016997	0.361088				32	0.590856	0.018296	0.595011
	33	0.381862	0.025589	0.38761				33	0.80102	0.018069	0.792313				33	0.360792	0.018359	0.356737				33	0.601896	0.02685	0.593272
	34	0.380729	0.025346	0.383914				34	0.792008	0.01336	0.790212				34	0.357508	0.018073	0.352678				34	0.609467	0.020442	0.59168
	35	0.378251	0.015449	0.380471				35	0.781818	0.021618	0.788204				35	0.351554	0.015997	0.348893				35	0.606977	0.018835	0.59022
	36	0.378788	0.029879	0.377264				36	0.808704	0.017867	0.786284				36	0.349007	0.018467	0.345363				36	0.572093	0.025623	0.588883
	37	0.363531	0.022499	0.374277				37	0.772074	0.017568	0.784447				37	0.325628	0.018848	0.342071				37	0.584029	0.017682	0.587658
	38	0.353418	0.023896	0.371494				38	0.783728	0.017193	0.782691				38	0.335335	0.012511	0.339001				38	0.547674	0.022494	0.586536
	39	0.3539	0.018186	0.368903				39	0.767687	0.017208	0.781012				39	0.334681	0.015151	0.336138				39	0.58871	0.021538	0.585508
	40	0.387634	0.024722	0.366489				40	0.785097	0.019908	0.779407				40	0.349693	0.017811	0.333468				40	0.563232	0.02244	0.584565
	41	0.351384	0.027241	0.36424				41	0.781415	0.023387	0.777871				41	0.336108	0.016679	0.330977				41	0.584706	0.026417	0.583702
	42	0.363309	0.033086	0.362146				42	0.752979	0.019802	0.776403				42	0.30945	0.017558	0.328655				42	0.576923	0.021462	0.582911
	43	0.361882	0.017776	0.360195				43	0.761855	0.015777	0.774999				43	0.303323	0.017052	0.326489				43	0.580533	0.023727	0.582187
	44	0.333333	0.01895	0.358378				44	0.759916	0.021521	0.773656				44	0.304957	0.015089	0.324468				44	0.577951	0.02081	0.581523
	45	0.355581	0.023139	0.356686				45	0.768008	0.01396	0.772373				45	0.318478	0.019319	0.322585				45	0.553073	0.025602	0.580914

## Sheet: Figure 4B
	Figure 4B raw data
			PLM termination phenotype
	genotype			wild type	unc-51 (e369)	rpm-1 (ju44)	unc-51; rpm-1	unc-51; rpm-1 + Pmec-7::UNC-51 (extrachromosomal array)	unc-51; rpm-1 + Pmec-7::UNC-51 MosSCI	unc-51; rpm-1 + Pmec-7::UNC-51 KD (K39I) MosSCI
				Count 1	Count 1	Count 1	Count 1	Count 1 (Line 4.3)	Count 1	Count 1
		1	wt	21	7	0	3	1	0	4		NOTE: All strains expressed GFP in a subset of mechanosensory neurons from the genomically integrated multicopy transgene muIs32
			overextend	6	15	3	12	14	7	12
			hook	1	1	21	2	8	22	2
			short axon	0	7	0	8	2	0	10
			total neurons	28	30	24	25	25	29	28
				Count 2	Count 2	Count 2	Count 2	Count 2 (Line 4.3)	Count 2	Count 2
		2	wt	21	3	0	8	6	0	5
			overextend	5	16	3	14	10	5	11
			hook	1	2	30	4	12	34	4
			short axon	0	2	0	2	2	0	10
			total neurons	27	23	33	28	30	39	30
				Count 3	Count 3	Count 3	Count 3	Count 1 (Line 4.4)	Count 3	Count 3
		3	wt	25	9	1	2	1	0	6
			overextend	3	12	4	13	14	7	15
			hook	0	1	29	4	11	32	3
			short axon	1	6	0	9	2	0	8
			total neurons	29	28	34	28	28	39	32
				Count 4	Count 4	Count 4	Count 4	Count 2 (Line 4.4)	Count 4	Count 4
		4	wt	23	4	0	4	1	0	7
			overextend	4	15	3	21	9	7	11
			hook	0	1	31	2	15	31	5
			short axon	0	7	0	10	1	0	6
			total neurons	27	27	34	37	26	38	29
				Count 5	Count 5	Count 5	Count 5	Count 3 (Line 4.4)	Count 5	Count 5
		5	wt	23	4	0	13	3	0	9
			overextend	5	13	3	12	9	8	10
			hook	0	4	35	2	17	34	2
			short axon	0	8	0	9	1	0	6
			total neurons	28	29	38	36	30	42	27
				Count 6	Count 6	Count 6	Count 6	Count 1 (Line 4.6)	Count 6	Count 6
		6	wt	23	5	1	5	3		7
			overextend	4	15	7	17	6		9
			hook	0	2	34	0	9		5
			short axon	0	7	1	5	2		7
			total neurons	27	29	43	27	20	0	28
				Count 7		Count 7	Count 7	Count 2 (Line 4.6)
		7	wt	18		0	5	5
			overextend	3		2	13	6
			hook	0		31	0	11
			short axon	0		0	3	4
			total neurons	21	0	33	21	26	0	0
				Count 8		Count 8	Count 8	Count 3 (Line 4.6)
		8	wt	17		0	3	5
			overextend	5		4	13	6
			hook	0		25	1	8
			short axon	0		0	12	4
			total neurons	22	0	29	29	23	0	0
				Count 9		Count 9
		9	wt	30		2
			overextend	3		1
			hook	1		23
			short axon	0		0
			total neurons	34	0	26	0	0	0	0
						Count 10
		10	wt			0
			overextend			4
			hook			27
			short axon			0
			total neurons	0	0	31	0	0	0	0
	Summary 1			wild type	unc-51 (e369)	rpm-1 (ju44)	unc-51; rpm-1	unc-51; rpm-1 + Pmec-7::UNC-51 (extrachromosomal array)	unc-51; rpm-1 + Pmec-7::UNC-51 MosSCI	unc-51; rpm-1 + Pmec-7::UNC-51 KD (K39I) MosSCI
			total neurons analyzed	243	166	325	231	208	187	174
			wild-type PLM	201	32	4	43	25	0	38
			overextended PLM	38	86	34	115	74	34	68
			hook PLM	3	11	259	15	91	153	21
	WT			wild type	unc-51 (e369)	rpm-1 (ju44)	unc-51; rpm-1	unc-51; rpm-1 + Pmec-7::UNC-51 (extrachromosomal array)	unc-51; rpm-1 + Pmec-7::UNC-51 MosSCI	unc-51; rpm-1 + Pmec-7::UNC-51 KD (K39I) MosSCI
			% WT
			count 1	75	23.3333	0	12	4	0	14.2857
			count 2	77.7778	13.0435	0	28.5714	20	0	16.6667
			count 3	86.2069	32.1429	2.94118	7.14286	3.57143	0	18.75
			count 4	85.1852	14.8148	0	10.8108	3.84615	0	24.1379
			count 5	82.1429	13.7931	0	36.1111	10	0	33.3333
			count 6	85.1852	17.2414	2.32558	18.5185	15		25
			count 7	85.7143		0	23.8095	19.2308
			count 8	77.2727		0	10.3448	21.7391
			count 9	88.2353		7.69231
			count 10			0
			number of counts	9	6	10	8	8	5	6
			average % wild-type	82.5245	19.0615	1.29591	18.4136	12.1734	0	22.0289
			standard deviation	4.7088	7.41202	2.50415	10.258	7.79579	0	6.93581
			stn error	1.5696	3.02594	0.79188	3.62674	2.75623	0	2.83153
	Overextension (Failed termination mild)			wild type	unc-51 (e369)	rpm-1 (ju44)	unc-51; rpm-1	unc-51; rpm-1 + Pmec-7::UNC-51 (extrachromosomal array)	unc-51; rpm-1 + Pmec-7::UNC-51 MosSCI	unc-51; rpm-1 + Pmec-7::UNC-51 KD (K39I) MosSCI
			% overextension
			count 1	21.4286	50	12.5	48	56	24.1379	42.8571
			count 2	18.5185	69.5652	9.09091	50	33.3333	12.8205	36.6667
			count 3	10.3448	42.8571	11.7647	46.4286	50	17.9487	46.875
			count 4	14.8148	55.5556	8.82353	56.7568	34.6154	18.4211	37.931
			count 5	17.8571	44.8276	7.89474	33.3333	30	19.0476	37.037
			count 6	14.8148	51.7241	16.2791	62.963	30		32.1429
			count 7	14.2857		6.06061	61.9048	23.0769
			count 8	22.7273		13.7931	44.8276	26.087
			count 9	8.82353		3.84615
			count 10			12.9032
			number of counts	9	6	10	8	8	5	6
			average % overextension	15.9572	52.4216	10.2956	50.5267	35.3891	18.4752	38.9183
			standard deviation	4.66009	9.58357	3.81175	9.81604	11.584	4.02025	5.18293
			stn error	1.55336	3.91247	1.20538	3.47049	4.09555	1.79791	2.11592
	Hook (Failed termination severe)			wild type	unc-51 (e369)	rpm-1 (ju44)	unc-51; rpm-1	unc-51; rpm-1 + Pmec-7::UNC-51 (extrachromosomal array)	unc-51; rpm-1 + Pmec-7::UNC-51 MosSCI	unc-51; rpm-1 + Pmec-7::UNC-51 KD (K39I) MosSCI
			% HOOK
			count 1	3.57143	3.33333	87.5	8	32	75.8621	7.14286
			count 2	3.7037	8.69565	90.9091	14.2857	40	87.1795	13.3333
			count 3	0	3.57143	85.2941	14.2857	39.2857	82.0513	9.375
			count 4	0	3.7037	91.1765	5.40541	57.6923	81.5789	17.2414
			count 5	0	13.7931	92.1053	5.55556	56.6667	80.9524	7.40741
			count 6	0	6.89655	79.0698	0	45		17.8571
			count 7	0		93.9394	0	42.3077
			count 8	0		86.2069	3.44828	34.7826
			count 9	2.94118		88.4615
			count 10			87.0968
			number of counts	9	6	10	8	8	5	6
			average % HOOK	1.13515	6.66563	88.1759	6.37258	43.4669	81.5248	12.0595
			standard deviation	1.71486	4.10917	4.24183	5.59666	9.38615	4.02025	4.79811
			stn error	0.571621	1.67756	1.34138	1.97872	3.31851	1.79791	1.95882
	Short Axon (premature termination)			wild type	unc-51 (e369)	rpm-1 (ju44)	unc-51; rpm-1	unc-51; rpm-1 + Pmec-7::UNC-51 (extrachromosomal array)	unc-51; rpm-1 + Pmec-7::UNC-51 MosSCI	unc-51; rpm-1 + Pmec-7::UNC-51 KD (K39I) MosSCI
			% Short
			count 1	0	23.3333	0	32	8	0	35.7143
			count 2	0	8.69565	0	7.14286	6.66667	0	33.3333
			count 3	3.44828	21.4286	0	32.1429	7.14286	0	25
			count 4	0	25.9259	0	27.027	3.84615	0	20.6897
			count 5	0	27.5862	0	25	3.33333	0	22.2222
			count 6	0	24.1379	2.32558	18.5185	10		25
			count 7	0		0	14.2857	15.3846
			count 8	0		0	41.3793	17.3913
			count 9	0		0
			count 10			0
			number of counts	9	6	10	8	8	5	6
			average % Short Axon	0.383142	21.8513	0.232558	24.687	8.97062	0	26.9932
			standard deviation	1.14943	6.78479	0.735413	11.002	5.0813	0	6.1106
			stn error	0.383142	2.76988	0.232558	3.8898	1.79651	0	2.49464
	Summary 2			wild type	unc-51 (e369)	rpm-1 (ju44)	unc-51; rpm-1	unc-51; rpm-1 + Pmec-7::UNC-51 (extrachromosomal array)	unc-51; rpm-1 + Pmec-7::UNC-51 MosSCI	unc-51; rpm-1 + Pmec-7::UNC-51 KD (K39I) MosSCI
			% PLM wt axon termination	82.5245	19.0615	1.29591	18.4136	12.1734	0	22.0289
			error	1.5696	3.02594	0.79188	3.62674	2.75623	0	2.83153
			% PLM overextension	15.9572	52.4216	10.2956	50.5267	35.3891	18.4752	38.9183
			error	1.55336	3.91247	1.20538	3.47049	4.09555	1.79791	2.11592
			% PLM hook	1.13515	6.66563	88.1759	6.37258	43.4669	81.5248	12.0595
			error	0.571621	1.67756	1.34138	1.97872	3.31851	1.79791	1.95882
			% PLM premature	0.383142	21.8513	0.232558	24.687	8.97062	0	26.9932
			error	0.383142	2.76988	0.232558	3.8898	1.79651	0	2.49464
												Bold = statistic shown in figure
							t test Hook failed vs rpm-1	t test Hook failed vs rpm-1; unc-51	t test Hook failed vs rpm-1; unc-51	t test Hook failed vs rpm-1; unc-51		Non bold = relevant comparison but not shown in figure
							1.29901e-16	1.54347e-07	3.22199e-11	0.0692759
							t test Overextension failed vs rpm-1	t test Overextension failed vs rpm-1; unc-51	t test Overextension failed vs rpm-1; unc-51	t test Overextension failed vs rpm-1; unc-51		Green = not significant
							2.1713e-09	0.0136364	2.73248e-05	0.0224595		Red = significant
							t test Premature vs unc-51	t test premature vs rpm-1; unc-51	t test premature: rpm-1; unc-51	t test premature vs rpm-1; unc-51
							0.589666	0.00253238	0.000446795	0.653719		Bonferroni p values - 3 comparisons
												*	0.0166667
												**	0.00333333
												***	0.000333333

## Sheet: Figure 4C
	Figure 4C raw data
			ALM termination phenotype
	genotype			wild type	unc-51 (e369)	rpm-1 (ju44)	unc-51; rpm-1	unc-51; rpm-1 + Pmec-7::UNC-51 extrachromosomal array	unc-51; rpm-1 + Pmec-7::UNC-51 MosSCI	unc-51; rpm-1 + Pmec-7::UNC-51 KD (K39I) MosSCI
				Count 1	Count 1	Count 1	Count 1	Count 1 (Line 4.3)	Count 1	Count 1
		1	wt	25	5	4	1	5	10	3		NOTE: All strains expressed GFP in a subset of mechanosensory neurons from the genomically integrated multicopy transgene muIs32
			short hook	1	8	10	1	7	14	3
			big hook	1	2	10	1	6	14	0
			Short Axon	0	14	0	22	11	1	22
			total neurons	27	29	24	25	29	39	28
				Count 2	Count 2	Count 2	Count 2	Count 2 (Line 4.3)	Count 2	Count 2
		2	wt	25	8	9	2	13	14	3
			short hook	1	1	8	1	4	10	1
			big hook	0	2	16	3	9	12	0
			Short Axon	0	24	0	22	6	2	25
			total neurons	26	35	33	28	32	38	29
				Count 3	Count 3	Count 3	Count 3	Count 1 (Line 4.4)	Count 3	Count 3
		3	wt	27	6	10	3	10	12	6
			short hook	1	4	12	1	2	7	2
			big hook	0	3	13	4	6	10	0
			Short Axon	0	12	0	20	6	0	23
			total neurons	28	25	35	28	24	29	31
				Count 4	Count 4	Count 4	Count 4	Count 2 (Line 4.4)	Count 4	Count 4
		4	wt	28	4	6	6	10	10	5
			short hook	1	5	13	2	3	13	2
			big hook	0	0	15	0	6	15	0
			Short Axon	0	20	0	21	9	1	22
			total neurons	29	29	34	29	28	39	29
				Count 5	Count 5	Count 5	Count 5	Count 1 (Line 4.6)	Count 5	Count 5
		5	wt	24	2	6	5	7	14	3
			short hook	4	1	11	3	3	17	2
			big hook	0	2	23	0	0	11	3
			Short Axon	0	29	0	19	13	0	19
			total neurons	28	34	40	27	23	42	27
				Count 6	Count 6	Count 6	Count 6	Count 2 (Line 4.6)	Count 6	Count 6
		6	wt	25		4	1	5		1
			short hook	2		7	4	4		5
			big hook	1		20	2	0		0
			Short Axon	0		0	14	12		22
			total neurons	28	0	31	21	21	0	28
				Count 7		Count 7	Count 7
		7	wt	25		6	3
			short hook	8		9	1
			big hook	1		11	3
			Short Axon	0		0	30
			total neurons	34	0	26	37	0	0	0
				Count 8		Count 8	Count 8
		8	wt	15		2	5
			short hook	6		8	3
			big hook	0		19	3
			Short Axon	0		0	25
			total neurons	21	0	29	36	0	0	0
						Count 9
		9	wt			3
			short hook			16
			big hook			24
			Short Axon			0
			total neurons	0	0	43	0	0	0	0
						Count 10
		10	wt			7
			short hook			9
			big hook			17
			Short Axon			0
			total neurons	0	0	33	0	0	0	0
	Summary 1			wild type	unc-51 (e369)	rpm-1 (ju44)	unc-51; rpm-1	unc-51; rpm-1 + Pmec-7::UNC-51 extrachromosomal array	unc-51; rpm-1 + Pmec-7::UNC-51 MosSCI	unc-51; rpm-1 + Pmec-7::UNC-51 KD (K39I) MosSCI
			total neurons analyzed	221	152	328	231	157	187	172
			wild-type ALM neurons	194	25	57	26	50	60	21
			short hooked ALM neurons	24	19	103	16	23	61	15
			big hooked ALM neurons	3	9	168	16	27	62	3
			mutant ALM neurons	27	28	271	32	50	123	18
	WT termination			wild type	unc-51 (e369)	rpm-1 (ju44)	unc-51; rpm-1	unc-51; rpm-1 + Pmec-7::UNC-51 extrachromosomal array	unc-51; rpm-1 + Pmec-7::UNC-51 MosSCI	unc-51; rpm-1 + Pmec-7::UNC-51 KD (K39I) MosSCI
			% WT
			count 1	92.5926	17.2414	16.6667	4	17.2414	25.641	10.7143
			count 2	96.1538	22.8571	27.2727	7.14286	40.625	36.8421	10.3448
			count 3	96.4286	24	28.5714	10.7143	41.6667	41.3793	19.3548
			count 4	96.5517	13.7931	17.6471	20.6897	35.7143	25.641	17.2414
			count 5	85.7143	5.88235	15	18.5185	30.4348	33.3333	11.1111
			count 6	89.2857		12.9032	4.7619	23.8095		3.57143
			count 7	73.5294		23.0769	8.10811
			count 8	71.4286		6.89655	13.8889
			count 9			6.97674
			count 10			21.2121
			number of counts	8	5	10	8	6	5	6
			average % wild-type	87.7106	16.7548	17.6223	10.978	31.5819	32.5674	12.0563
			standard deviation wild-type	10.1557	7.36461	7.5578	6.21054	9.67402	6.93648	5.6173
			stn error	3.59058	3.29355	2.38999	2.19576	3.9494	3.10209	2.29325
	Small Hook (Failed termination mild)			wild type	unc-51 (e369)	rpm-1 (ju44)	unc-51; rpm-1	unc-51; rpm-1 + Pmec-7::UNC-51 extrachromosomal array	unc-51; rpm-1 + Pmec-7::UNC-51 MosSCI	unc-51; rpm-1 + Pmec-7::UNC-51 KD (K39I) MosSCI
			% small hook
			count 1	3.7037	27.5862	41.6667	4	24.1379	35.8974	10.7143
			count 2	3.84615	2.85714	24.2424	3.57143	12.5	26.3158	3.44828
			count 3	3.57143	16	34.2857	3.57143	8.33333	24.1379	6.45161
			count 4	3.44828	17.2414	38.2353	6.89655	10.7143	33.3333	6.89655
			count 5	14.2857	2.94118	27.5	11.1111	13.0435	40.4762	7.40741
			count 6	7.14286		22.5806	19.0476	19.0476		17.8571
			count 7	23.5294		34.6154	2.7027
			count 8	28.5714		27.5862	8.33333
			count 9			37.2093
			count 10			27.2727
			number of counts	8	5	10	8	6	5	6
			average % small hook	11.0124	13.3252	31.5194	7.40427	14.6294	32.0321	8.79588
			standard deviation small hook	10.0573	10.5271	6.49956	5.52274	5.86431	6.7626	5.00828
			stn error	3.55578	4.70784	2.05534	1.95258	2.3941	3.02432	2.04462
	Big Hook (Failed termination severe)			wild type	unc-51 (e369)	rpm-1 (ju44)	unc-51; rpm-1	unc-51; rpm-1 + Pmec-7::UNC-51 extrachromosomal array	unc-51; rpm-1 + Pmec-7::UNC-51 MosSCI	unc-51; rpm-1 + Pmec-7::UNC-51 KD (K39I) MosSCI
			% big hook
			count 1	3.7037	6.89655	41.6667	4	20.6897	35.8974	0
			count 2	0	5.71429	48.4848	10.7143	28.125	31.5789	0
			count 3	0	12	37.1429	14.2857	25	34.4828	0
			count 4	0	0	44.1176	0	21.4286	38.4615	0
			count 5	0	5.88235	57.5	0	0	26.1905	11.1111
			count 6	3.57143		64.5161	9.52381	0		0
			count 7	2.94118		42.3077	8.10811
			count 8	0		65.5172	8.33333
			count 9			55.814
			count 10			51.5152
			number of counts	8	5	10	8	6	5	6
			average % big hook	1.27704	6.09864	50.8582	6.87066	15.8739	33.3222	1.85185
			standard deviation big hook	1.77589	4.26763	9.81668	5.11467	12.5808	4.69819	4.53609
			stn error	0.627871	1.90854	3.10431	1.80831	5.13609	2.10109	1.85185
	Total Hook (Failed termination total)			wild type	unc-51 (e369)	rpm-1 (ju44)	unc-51; rpm-1	unc-51; rpm-1 + Pmec-7::UNC-51 extrachromosomal array	unc-51; rpm-1 + Pmec-7::UNC-51 MosSCI	unc-51; rpm-1 + Pmec-7::UNC-51 KD (K39I) MosSCI
			% mutant ALM neurons
			count 1	7.40741	34.4828	83.3333	8	44.8276	71.7949	10.7143
			count 2	3.84615	8.57143	72.7273	14.2857	40.625	57.8947	3.44828
			count 3	3.57143	28	71.4286	17.8571	33.3333	58.6207	6.45161
			count 4	3.44828	17.2414	82.3529	6.89655	32.1429	71.7949	6.89655
			count 5	14.2857	8.82353	85	11.1111	13.0435	66.6667	18.5185
			count 6	10.7143		87.0968	28.5714	19.0476		17.8571
			count 7	26.4706		76.9231	10.8108
			count 8	28.5714		93.1034	16.6667
			count 9			93.0233
			count 10			78.7879
			number of counts	8	5	10	8	6	5	6
			average % mutant ALM neurons	12.2894	19.4238	82.3777	14.2749	30.5033	65.3544	10.6477
			standard deviation	10.1557	11.5675	7.5578	6.95668	12.2834	6.81305	6.28395
			stn error	3.59058	5.17313	2.38999	2.45956	5.01468	3.04689	2.56541
	Short Axon (premature termination)			wild type	unc-51 (e369)	rpm-1 (ju44)	unc-51; rpm-1	unc-51; rpm-1 + Pmec-7::UNC-51 extrachromosomal array	unc-51; rpm-1 + Pmec-7::UNC-51 MosSCI	unc-51; rpm-1 + Pmec-7::UNC-51 KD (K39I) MosSCI
			% mutant ALM neurons
			count 1	0	48.2759	0	88	37.931	2.5641	78.5714
			count 2	0	68.5714	0	78.5714	18.75	5.26316	86.2069
			count 3	0	48	0	71.4286	25	0	74.1935
			count 4	0	68.9655	0	72.4138	32.1429	2.5641	75.8621
			count 5	0	85.2941	0	70.3704	56.5217	0	70.3704
			count 6	0		0	66.6667	57.1429		78.5714
			count 7	0		0	81.0811
			count 8	0		0	69.4444
			count 9			0
			count 10			0
			number of counts	8	5	10	8	6	5	6
			average % mutant ALM neurons	0	63.8214	0	74.747	37.9147	2.07827	77.296
			standard deviation	0	15.8278	0	7.16548	16.0208	2.19397	5.33485
			stn error	0	7.07843	0	2.53338	6.54047	0.981173	2.17794
	Summary 2			wild type	unc-51 (e369)	rpm-1 (ju44)	unc-51; rpm-1	unc-51; rpm-1 + Pmec-7::UNC-51 extrachromosomal array	unc-51; rpm-1 + Pmec-7::UNC-51 MosSCI	unc-51; rpm-1 + Pmec-7::UNC-51 KD (K39I) MosSCI
			% ALM wt axon termination	87.7106	16.7548	17.6223	10.978	31.5819	32.5674	12.0563
			error	3.59058	3.29355	2.38999	2.19576	3.9494	3.10209	2.29325
			% ALM total failed termination	12.2894	19.4238	82.3777	14.2749	30.5033	65.3544	10.6477
			error	3.59058	5.17313	2.38999	2.45956	5.01468	3.04689	2.56541
			% ALM premature	0	63.8214	0	74.747	37.9147	2.07827	77.296
			error	0	7.07843	0	2.53338	6.54047	0.981173	2.17794
												Bold = statistic shown in figure
							t test total failed vs rpm-1	t test total failed vs rpm-1; unc-51	t test total failed vs rpm-1; unc-51	t test total failed vs rpm-1; unc-51		Non bold = relevant comparison but not shown in figure
							1.24128e-12	0.00840128	5.18545e-08	0.334855
							t test premature vs unc-51	t test premature vs rpm-1; unc-51	t test premature vs rpm-1; unc-51	t test premature vs rpm-1; unc-51		Green = not significant
							0.112912	8.0989e-05	2.19536e-10	0.479446		Red = significant
												Bonferroni p values - 3 comparisons
												*	0.0166667
												**	0.00333333
												***	0.000333333

## Sheet: Figure 4E
	Figure 4E raw data
			PLM termination phenotype
	genotype			wild type	wt+ Pmec-7::mScarlet (extrachromosomal array)	wt + Pmec-7::UNC-51 (extrachromosomal array)
				Count 1	Line 5.6 - Count 1	Line 1.3 - Count 1
		1	wt	21	24	6		NOTE: All strains expressed GFP in a subset of mechanosensory neurons from the genomically integrated multicopy transgene muIs32
			overextend	6	3	1
			hook	1	0	9
			short axon	0	0	5
			total neurons	28	27	21
				Count 2	Line 7.6 - Count 1	Line 5.6 - Count 1
		2	wt	21	23	12
			overextend	5	5	1
			hook	1	0	6
			short axon	0	0	6
			total neurons	27	28	25
				Count 3	Line 7.7 - Count 1	Line 6.3 - Count 1
		3	wt	25	25	9
			overextend	3	3	2
			hook	0	0	16
			short axon	1	0	4
			total neurons	29	28	31
				Count 4	Line 8.1 - Count 1	Line 7.3 - Count 1
		4	wt	23	25	25
			overextend	4	3	1
			hook	0	1	2
			short axon	0	1	6
			total neurons	27	30	34
				Count 5	Line 8.7 - Count 1	Line 9.1 - Count 1
		5	wt	23	23	9
			overextend	5	5	0
			hook	0	0	10
			short axon	0	0	4
			total neurons	28	28	23
				Count 6
		6	wt	23
			overextend	4
			hook	0
			short axon	0
			total neurons	27	0	0
		7	wt
			overextend
			hook
			short axon
			total neurons	0	0	0
		8	wt
			overextend
			hook
			short axon
			total neurons	0	0	0
		9	wt
			overextend
			hook
			short axon
			total neurons	0	0	0
		10	wt
			overextend
			hook
			short axon
			total neurons	0	0	0
	Summary 1			wild type	wt+ Pmec-7::mScarlet (extrachromosomal array)	wt + Pmec-7::UNC-51 (extrachromosomal array)
			total neurons analyzed	166	141	134
			wild-type PLM	136	120	61
			overextended PLM	27	19	5
			hook PLM	2	1	43
	WT			wild type	wt+ Pmec-7::mScarlet (extrachromosomal array)	wt + Pmec-7::UNC-51 (extrachromosomal array)
			% WT
			count 1	75	88.8889	28.5714
			count 2	77.7778	82.1429	48
			count 3	86.2069	89.2857	29.0323
			count 4	85.1852	83.3333	73.5294
			count 5	82.1429	82.1429	39.1304
			count 6	85.1852
			count 7
			count 8
			count 9
			count 10
			number of counts	6	5	5
			average % wild-type	81.9163	85.1587	43.6527
			standard deviation	4.57809	3.62178	18.5282
			stn error	1.869	1.61971	8.28604
	Overextension (Failed termination mild)			wild type	wt+ Pmec-7::mScarlet (extrachromosomal array)	wt + Pmec-7::UNC-51 (extrachromosomal array)
			% overextension
			count 1	21.4286	11.1111	4.7619
			count 2	18.5185	17.8571	4
			count 3	10.3448	10.7143	6.45161
			count 4	14.8148	10	2.94118
			count 5	17.8571	17.8571	0
			count 6	14.8148
			count 7
			count 8
			count 9
			count 10
			number of counts	6	5	5
			average % overextension	16.2964	13.5079	3.63094
			standard deviation	3.83469	3.99018	2.39953
			stn error	1.56551	1.78446	1.0731
	Hook (Failed termination severe)			wild type	wt+ Pmec-7::mScarlet (extrachromosomal array)	wt + Pmec-7::UNC-51 (extrachromosomal array)
			% HOOK
			count 1	3.57143	0	42.8571
			count 2	3.7037	0	24
			count 3	0	0	51.6129
			count 4	0	3.33333	5.88235
			count 5	0	0	43.4783
			count 6	0
			count 7
			count 8
			count 9
			count 10
			number of counts	6	5	5
			average % HOOK	1.21252	0.666667	33.5661
			standard deviation	1.8789	1.49071	18.4943
			stn error	0.767056	0.666667	8.27092
	Short Axon (premature termination)			wild type	wt+ Pmec-7::mScarlet (extrachromosomal array)	wt + Pmec-7::UNC-51 (extrachromosomal array)
			% Short
			count 1	0	0	23.8095
			count 2	0	0	24
			count 3	3.44828	0	12.9032
			count 4	0	3.33333	17.6471
			count 5	0	0	17.3913
			count 6	0
			count 7
			count 8
			count 9
			count 10
			number of counts	6	5	5
			average % Short Axon	0.574713	0.666667	19.1502
			standard deviation	1.40775	1.49071	4.73307
			stn error	0.574713	0.666667	2.11669
	Summary 2			wild type	wt+ Pmec-7::mScarlet (extrachromosomal array)	wt + Pmec-7::UNC-51 (extrachromosomal array)
			% PLM wt axon termination	81.9163	85.1587	43.6527
			error	1.869	1.61971	8.28604
			% PLM overextension	16.2964	13.5079	3.63094
			error	1.56551	1.78446	1.0731
			% PLM hook	1.21252	0.666667	33.5661
			error	0.767056	0.666667	8.27092
			% PLM premature	0.574713	0.666667	19.1502
			error	0.574713	0.666667	2.11669
								Bold = statistic shown in figure
						t test PLM Hook failed vs mScarlet OE (control)		Non bold = relevant comparison but not shown in figure
						0.00414863
						t test premature vs mScarlet OE (control)		Green = not significant
						3.26363e-05		Red = significant
								p values ( 1 comparison - no Bonferroni correction)
								*	0.05
								**	0.01
								***	0.001

## Sheet: Figure 5C
Figure 5C raw data
Quantification of mScarlet::UNC-51 at ALM axon tip - wild type, rpm-1 (ju44) and rpm-1 Ligase Dead
	NOTE: All strains contain muIs32 transgene (Pmec-7::GFP)
	Experimental day	Animal imaged	ROI Area (microns2)	Mean Fluorescence
bgg18 (mScarlet::UNC-51 CRISPR)	Day 1	Animal 1	8.604	14.152
		Animal 2	8.23	10.977
		Animal 3	8.475	9.759
		Animal 4	8.604	9.978
		Animal 5	8.978	11.458
		Animal 6	8.978	13.729
		Animal 7	8.417	14.156
		Animal 8	8.978	15.771
	Day 2	Animal 1	8.978	11.083
		Animal 2	8.417	13.822
	Day 3	Animal 1	8.978	11.188
		Animal 2	8.604	13.283
		Animal 3	8.978	11.146
		Animal 4	8.604	13.957
		Animal 5	8.417	15.111
		Animal 6	8.978	20.562
	Day 4	Animal 1	8.417	23.822
		Animal 2	8.978	11.062
		Animal 3	8.791	12
		Animal 4	8.604	11.609
		Mean	8.7004	13.4313
		n		20
		sqrt n		4.47214
		StDev	0.257979	3.48511
		SEM		0.779295
	Experimental day	Animal imaged	ROI Area (microns2)	Mean Fluorescence
rpm-1 (ju44); bgg18 (mScarlet::UNC-51 CRISPR)	Day 1	Animal 1	8.604	37.261
		Animal 2	8.23	41
		Animal 3	8.791	36.638
		Animal 4	8.604	29.326
		Animal 5	8.791	33.787
		Animal 6	8.417	58.556
		Animal 7	8.978	42.375
	Day 2	Animal 1	8.767	49.1
		Animal 2	8.791	39.043
		Animal 3	8.978	39.229
		Animal 4	8.791	40.34
	Day 3	Animal 1	8.604	54.283
		Animal 2	8.791	44.319
		Animal 3	8.978	73.042
		Animal 4	8.604	48.609
		Animal 5	8.791	42.872
		Animal 6	8.978	60.667
	Day 4	Animal 1	8.604	38.565
		Animal 2	8.791	51.957
		Animal 3	8.791	29.191
		Animal 4	8.791	32.894
		Mean	8.73643	43.955
		% increase (vs. wt)		227.259
		n		21
		sqrt n		4.58258
		StDev	0.188063	10.9876
		SEM		2.39769
		t. test vs wt		1.64226e-14
	Experimental day	Animal imaged	ROI Area	Mean Fluorescence
rpm-1 LD CRISPR; bgg18 (mScarlet::UNC-51 CRISPR)	Day 5	Animal 1	8.791	45.809
		Animal 2	8.417	41.933
		Animal 3	8.604	60.978
		Animal 4	8.604	76.217
		Animal 5	8.604	59.065
	Day 6	Animal 1	8.604	51.5
		Animal 2	8.791	40.851
		Animal 3	8.978	54.667
	Day 7	Animal 1	8.604	61.413
		Animal 2	8.604	50.217
		Animal 3	8.791	58.617
		Animal 4	8.23	56.614
		Animal 5	8.604	54.304
		Animal 6	8.978	65.229
		Mean	8.65743	55.5296
		% increase (vs. wt)		313.436
		n		19
		sqrt n		4.3589
		StDev	0.199911	9.40981
		SEM		2.15876
		t. test vs wt		1.4318e-18

## Sheet: Figure 5F
Figure 5F raw data
Quantification of mScarlet::UNC-51 in Nerve Ring - wild type, rpm-1 (ju44) and rpm-1 Ligase Dead
	NOTE: All strains contain muIs32 transgene (GFP expressed under mec-7 promoter)
	Experimental day	Animal imaged	ROI Area (microns2)	Mean Fluorescence
bgg18 (mScarlet::UNC-51 CRISPR)	Day 1	Animal 1	337.415	43.104
		Animal 2	329.559	55.125
		Animal 3	373.513	52.141
		Animal 4	344.522	52.263
	Day 2	Animal 1	319.459	52.773
		Animal 2	327.689	53.313
	Day 3	Animal 1	323.2	57.782
		Animal 2	315.532	45.086
		Animal 3	330.869	54.315
		Animal 4	331.991	52.772
	Day 4	Animal 1	337.976	53.478
		Animal 2	313.474	51.987
		Mean	332.1	52.0116
		n		12
		sqrt n		3.4641
		StDev	16.0113	4.05292
		SEM		1.16998
	Experimental day	Animal imaged	ROI Area (microns2)	Mean Fluorescence
rpm-1 (ju44); bgg18 (mScarlet::UNC-51 CRISPR)	Day 1	Animal 1	330.121	97.782
		Animal 2	318.898	102.448
		Animal 3	360.047	95.544
		Animal 4	344.148	93.061
		Animal 5	339.285	97.136
	Day 2	Animal 1	326.941	91.342
		Animal 2	340.758	93.425
		Animal 3	320.769	92.275
		Animal 4	337.976	92.875
	Day 3	Animal 1	317.776	84.793
		Animal 2	315.158	91.02
		Animal 3	302.065	88.367
		Animal 4	308.611	91.667
		Animal 5	324.135	100.784
		Animal 6	365.284	102.192
		Animal 7	351.256	97.981
		Animal 8	317.963	96.181
	Day 4	Animal 1	313.1	84.278
		Animal 2	321.143	87.882
		Animal 3	311.043	91.513
		Animal 4	305.806	94.201
		Mean	327.252	93.6546
		% increase (vs. wt)		80.0649
		n		21
		sqrt n		4.58258
		StDev	17.6354	5.0529
		SEM		1.10263
		t. test vs wt		8.81218e-22
rpm-1 LD CRISPR; bgg18 (mScarlet::UNC-51 CRISPR)
	Experimental day	Animal imaged	ROI Area	Mean Fluorescence
	Day 5	Animal 1	326.193	85.199
		Animal 2	318.711	84.602
		Animal 3	351.069	100.283
		Animal 4	367.528	105.741
		Animal 5	349.198	101.352
	Day 6	Animal 1	358.924	99.641
		Animal 2	337.415	104.633
		Animal 3	314.409	100.161
		Animal 4	365.658	97.082
	Day 7	Animal 1	320.208	94.967
		Animal 2	327.689	96.317
		Animal 3	379.498	88.599
		Animal 4	387.728	105.264
		Animal 5	339.472	106.963
		Animal 6	338.724	96.753
		Mean	345.495	97.8371
		% increase (vs. wt)		88.1064
		n		15
		sqrt n		3.87298
		StDev	22.7048	7.10439
		SEM		1.83435
		t. test vs wt		7.9744e-17

[truncated: 25 more sheets: Figure 5G, Figure 5I, Figure 7C, Figure 7E, Figure 7F, Figure 7H, Figure 8B , Figure 8D, Figure 8F, Supp. Fig. 1A , Supp. Fig. 1B, Supp. Fig. 1C, Supp. Fig. 3B, Supp. Fig. 5B, Supp. Fig. 5D, Supp. Fig. 6, Supp. Fig. 7B, Supp. Fig. 8A , Supp. Fig. 8B , Supp. Fig. 10A  …]
